# Supplementary material for: A Simple Coloration of Calcium Alginate Fiber via Structural Colors
Source: Polymers (Basel). 2025 Oct 31;17(21):2919. doi: 10.3390/polym17212919 (PMC12610765; doi:10.3390/polym17212919)
Supplement: Supplementary file 1 [file polymers-17-02919-s001.zip]

Archive with 1 entries (1 files):
- polymers-3589894-supplementary.pdf
